# Supplementary material for: The Impact of Prescription Time Limits on Phosphate Administration in the Intensive Care Unit: A Before–After Quality Improvement Study
Source: Healthcare (Basel). 2024 Aug 5;12(15):1549. doi: 10.3390/healthcare12151549 (PMC11311736; doi:10.3390/healthcare12151549)
Supplement: Supplementary file 1 [file healthcare-12-01549-s001.zip]

Archive with 1 entries (1 files):
- healthcare-3098164-supplementary.pdf
